# Supplementary material for: Predictive modelling employing machine learning, convolutional neural networks (CNNs), and smartphone RGB images for non-destructive biomass estimation of pearl millet (Pennisetum glaucum)
Source: Front Plant Sci. 2025 May 6;16:1594728. doi: 10.3389/fpls.2025.1594728 (PMC12089045; doi:10.3389/fpls.2025.1594728)
Supplement: Supplementary file 1 [file DataSheet1.xlsx]

## Sheet: Sheet1
treatments	DAS	Height (cm)	VLVI	ExG	ExR	MGRVI	VI	CIVE	AGB	TGI	VARI	ExB	RGBVI	RGRI	NDI	GLI	NGRDI	TGRVI	ExGR
control	16	18.659	-0.000496	-0.00361255	0.596504	0.001949	0.103151	0.154347	0.8123	0.00838816	0.003229	0.078589	-0.0068349	0.0075	0.295088	0.00135504	0.00853042	-0.004828	-0.00211722
control	16	28.8157	-0.001083	-0.000860696	0.393801	-0.001372	0.136818	0.19569	0.8394	0.00405421	0.000993	0.393801	0.00781209	0.00872347	0.200991	0.0109669	0.00733716	0.001283	0.00101849
control	16	18.9724	-0.001031	0.0166418	0.626479	0.009554	0.108436	0.199564	0.8664	0.00462546	0.001678	0.337527	0.00286016	0.0171047	0.317575	-0.000416208	-0.000120071	-0.003066	-0.000349915
control	16	28.9724	-0.001613	0.00539736	0.46924	0.004204	0.160796	0.223904	0.8664	0.00383	-0.001225	0.626479	-0.0100002	0.00856314	0.232153	0.00779168	-0.00100189	0.002229	0.00505493
control	16	19.1291	-0.001194	0.00344093	0.630773	0.006856	0.120818	0.202426	0.8935	0.000178691	0.005883	0.387475	-0.00218856	0.00877668	0.316504	-0.0113574	-0.00290085	-0.002788	-0.00569889
control	16	18.894	-0.001531	0.00389441	0.596504	-0.003879	0.124112	0.226791	0.8529	0.00458522	0.001067	0.527958	-0.00427512	0.00880285	0.302932	0.00757771	-0.000946061	0.004302	0.00433083
control	16	20.0586	-0.00115	0.00241253	0.393801	-0.004301	0.183832	0.180265	0.8813	0.00269048	0.003489	0.46924	0.000401968	0.00842875	0.187431	0.00240886	-0.00706049	-0.003836	0.00480184
control	16	29.2231	-0.001696	0.0033407	0.527958	-0.001655	0.168545	0.21935	0.9097	-0.00075443	0.00453	0.630773	0.00326813	0.00837838	0.26585	-0.00256407	0.00346428	-0.005092	0.00310399
control	16	17.2231	-0.000611	0.00761922	0.626479	-0.008121	0.121318	0.208604	0.9097	0.00491115	0.000916	0.42399	-0.00149738	0.0087131	0.316955	0.00816018	0.00913265	-0.00557	0.00119025
control	16	17.3876	-0.00104	0.00960558	0.387475	-0.008165	0.172891	0.206914	0.9382	0.00178137	0.001754	0.596504	-0.00245007	0.0065	0.201535	0.00912016	-0.00249604	-0.004413	0.00468429
control	34	42.4424	-0.000237	0.00295476	0.42399	0.001399	0.124112	0.226791	0.9477	-0.00683835	0.004991	0.527958	-0.00128802	0.00880285	0.214481	0.0111851	-0.00167798	0.002452	0.00455763
control	34	52.4424	-0.000709	0.00386244	0.46924	-0.002987	0.183832	0.180265	0.9477	0.00985936	0.001439	0.46924	0.00677706	0.0205746	0.232566	0.00836651	0.0117913	0.003068	-0.0024093
control	34	53.3826	-0.000808	0.00563937	0.078589	0.00935	0.108436	0.199564	1.1101	0.0019849	0.00288	0.337527	0.00952264	0.00901945	0.0362444	0.000201646	0.00774519	0.002489	0.00065333
control	34	38.0832	-0.000395	0.000331729	0.337527	0.010782	0.103151	0.154347	1.9224	0.0100186	0.006702	0.078589	-0.001862	0.0075	0.172971	0.00862541	0.00709096	0.001676	0.00287708
control	34	38.0832	-0.000435	0.00757694	0.527958	0.002336	0.136818	0.19569	1.9224	0.0059375	-0.00189	0.393801	0.00335588	0.00872347	0.270129	0.000373342	0.00467347	0.001805	0.0122612
control	34	32.7166	-0.000545	0.00886536	0.387475	-0.002762	0.160796	0.223904	0.995	0.00267067	0.00365	0.626479	0.00499531	0.00856314	0.191512	-0.00428006	0.00614756	0.000375	0.00752111
control	34	42.7166	6.4e-05	0.00245508	0.596504	-0.003115	0.120818	0.202426	0.995	-0.00137144	-0.000332	0.387475	0.0101576	0.0135855	0.297134	0.000224394	0.00183332	0.004267	0.00839308
control	34	53.7038	-0.000808	0.00134006	0.630773	0.001704	0.121318	0.208604	1.1656	0.00153672	0.004336	0.42399	-0.00167351	0.0087131	0.31388	0.00250458	0.00264631	-0.000816	-0.000913388
control	34	48.6395	-0.000187	0.00274678	0.42399	-0.003067	0.168545	0.21935	2.0185	0.00943444	0.003108	0.630773	0.00721002	0.00837838	0.205177	0.010618	0.0147765	0.00235	-0.00416951
control	34	38.6395	-0.000545	0.00225164	0.393801	0.004008	0.172891	0.206914	2.0185	0.0137007	0.007101	0.596504	0.000395337	0.0065	0.179951	-0.00692484	0.00935704	0.005282	0.00369336
control	45	42.2399	-0.000395	0.00924292	0.626479	0.007633	0.103151	0.154347	1.9495	0.0159062	0.007166	0.078589	-0.0100836	0.0075	0.305589	0.000972311	0.00780564	0.009134	0.00899519
control	45	52.2399	6.4e-05	0.0108257	0.46924	-0.000414	0.120818	0.202426	1.9495	0.0158692	0.005797	0.387475	0.00464949	0.0209197	0.234601	0.000825361	0.0141993	-0.000544	0.00187071
control	45	32.2399	-0.000611	0.00377276	0.630773	0.003436	0.108436	0.199564	1.9495	0.0111271	0.007593	0.337527	-0.00793826	0.00901945	0.30511	-0.00103577	0.0121325	0.002255	0.00834737
control	45	37.254	-0.000435	0.00206125	0.596504	0.004135	0.121318	0.208604	2.8159	0.00604328	0.002103	0.42399	0.00216824	0.0087131	0.298349	0.00151225	0.0136529	0.001581	0.00664304
control	45	47.4106	-0.00104	0.00600023	0.006643	-0.005315	0.136818	0.19569	2.843	0.0121689	0.004871	0.393801	-0.000639529	0.00872347	0.00927965	-0.00830652	0.0136267	0.00202	0.0107267
control	45	62.804	-0.000237	0.0186169	0.212824	0.014197	0.168545	0.21935	2.0469	0.0143702	0.013475	0.630773	-0.00375395	0.0183051	0.0968312	0.00675568	0.0163987	0.004376	0.00643663
control	45	42.804	-0.000709	0.00193624	0.005617	0.005729	0.124112	0.226791	2.0469	0.00487256	0.006783	0.527958	0.00558426	0.00880285	-0.00315416	0.00596508	0.010718	0.000868	0.0055421
control	45	72.804	-0.000187	0.00512861	0.00745	-0.002219	0.120818	0.202426	2.0469	0.0151318	0.002112	0.387475	-0.00137355	0.00877668	0.00736238	0.00749349	0.0151359	0.002964	0.00818006
control	45	78.0687	-0.000611	0.0155276	0.003432	0.007973	0.160796	0.223904	2.9567	0.0126702	0.007777	0.626479	-0.000353685	0.0137612	0.00645528	0.000512707	0.0127887	0.000109	0.00149784
control	45	78.2333	-0.00104	0.010406	0.124448	0.006795	0.172891	0.206914	2.9851	0.01307	0.005029	0.596504	0.000811272	0.0126615	0.0566043	-0.00351782	0.0137841	0.007885	0.012826
control	65	75.8349	-0.000237	-0.00198926	0.30078	0.001341	0.103151	0.154347	3.9531	0.0238909	0.004531	0.078589	-0.000209562	0.00634981	0.149806	0.00419256	0.0261758	0.00282	-0.0026988
control	65	95.8349	-0.000808	0.00869312	0.001871	0.007575	0.121318	0.208604	3.9531	0.0136091	0.007027	0.42399	0.00511975	0.0087131	0.00866196	0.00529602	0.0246569	0.003506	0.00280685
control	65	69.5954	-0.000709	0.0102097	0.004269	0.003993	0.183832	0.180265	4.6029	0.0176248	0.009949	0.46924	0.00518866	0.0152203	0.00738027	-0.000459778	0.0236098	0.001229	0.00396352
control	65	90.2222	-0.000395	0.00876016	0.003616	0.014	0.168545	0.21935	4.7112	0.0289632	0.014383	0.630773	-0.00258473	0.00837838	0.0142748	0.00280003	0.030394	0.003247	0.01183
control	65	100.692	-0.000545	0.00570615	0.250602	-0.00297	0.124112	0.226791	4.7924	0.0293493	0.007673	0.527958	0.00798389	0.0107329	0.124026	-0.00367755	0.0236182	0.004229	0.00377499
control	65	46.9787	-0.000187	-0.00360131	0.259225	0.00366	0.108436	0.199564	4.1507	0.0190607	0.017706	0.337527	0.000762568	0.000339932	0.126305	0.0112164	0.022353	0.003078	0.00394446
control	65	36.9787	6.4e-05	0.000970269	0.270999	0.000732	0.120818	0.202426	4.1507	0.0272688	0.009624	0.387475	-0.00303047	-0.000476081	0.126255	-4.7615e-05	0.0246964	0.005353	0.00962624
control	65	70.9273	-0.000435	-0.0100038	0.306799	0.007912	0.136818	0.19569	4.833	0.024636	0.012503	0.393801	-0.000962317	-0.00608573	0.165741	0.0122874	0.0311158	-0.002833	-0.00070791
control	65	101.585	-0.000808	-0.00402039	0.006437	0.002018	0.172891	0.206914	4.9468	0.0277025	0.011057	0.596504	-0.00594041	0.0065	0.0185486	0.00694409	0.0364285	0.005031	0.00356756
control	65	72.0789	-0.000395	0.00426138	0.008602	0.011124	0.108436	0.199564	5.032	0.0216508	0.01398	0.337527	-0.000497392	0.00901945	0.00614838	0.00316399	0.0277185	0.003966	0.000339932
control	90	89.319	-0.00104	0.00091211	0.256063	0.009566	0.121318	0.208604	4.9007	0.0282421	0.013973	0.42399	-0.0103848	0.00656448	0.128086	-0.013394	0.0222073	0.012376	-0.000330788
control	90	79.7891	-0.000611	0.00640933	0.012826	-0.003089	0.103151	0.154347	4.9819	0.0233321	0.010222	0.078589	0.00363603	0.0075	0.00471077	0.00264826	0.0282524	0.006419	0.00634981
control	90	101.043	-0.000545	-0.000915213	0.30078	-0.003671	0.103151	0.154347	5.1986	0.0286025	0.012871	0.078589	0.00700262	0.0118408	0.144627	-0.00243506	0.0268262	0.000264	0.00606383
control	90	72.2961	-0.000237	0.00500289	0.259225	0.011587	0.108436	0.199564	5.4152	0.0385957	0.011586	0.337527	-0.00600122	0.00901945	0.12773	0.00445282	0.0231012	0.003055	0.00561709
control	90	82.2961	-0.000709	0.00279125	0.250602	0.001277	0.124112	0.226791	5.4152	0.0236862	0.013677	0.527958	0.00157828	0.00880285	0.115499	0.00158344	0.0174098	0.003625	0.00745016
control	90	110.737	-0.000187	0.0100547	0.236258	0.010138	0.160796	0.223904	5.1458	0.0320183	0.016459	0.626479	0.00110738	0.0126519	0.118775	-0.00177917	0.0213058	0.003393	0.0111686
control	90	58.2306	-0.000611	0.0040057	0.212824	0.002417	0.168545	0.21935	5.231	0.0267535	0.006771	0.630773	0.00613094	0.00657894	0.0992986	0.000652865	0.0282052	0.00355	0.00224873
control	90	102.547	-0.00104	0.00278406	0.236616	0.004547	0.183832	0.180265	5.4585	0.0234459	0.015717	0.46924	0.0127914	0.00537099	0.123272	0.00754474	0.0242353	0.005897	0.0104272
control	90	113.863	-0.001083	0.0108226	0.00471	0.013405	0.136818	0.19569	5.6859	0.0253492	0.01434	0.393801	-0.000521411	0.0193585	-0.00125164	-0.00163742	0.0278643	0.010491	-0.00608573
control	90	113.863	-0.002285	0.00352875	0.124448	0.006456	0.172891	0.206914	5.6859	0.0322665	0.014603	0.596504	0.00442016	0.0122957	0.0648794	-0.00405133	0.0270508	0.003168	0.0110356
Fertilizer 1	16	29.1291	-0.001613	0.0040352	0.009933	0.000508	0.160796	0.223904	0.8935	0.00967414	0.001716	0.626479	0.000780337	0.00856314	0.00929998	-0.00916787	0.000959667	0.007113	0.00811301
Fertilizer 1	16	19.2858	-0.001613	0.00811795	0.236258	-0.002772	0.160796	0.223904	0.9206	0.00915497	0.003066	0.626479	-0.00502247	0.015582	0.116025	0.00328061	-0.00104136	0.006765	0.00426885
Fertilizer 1	16	29.2858	-0.00115	0.0026448	0.236616	-0.004332	0.183832	0.180265	0.9206	0.00794045	0.001873	0.46924	0.00153339	0.0133129	0.115884	0.00280906	0.011514	0.007044	0.00361606
Fertilizer 1	16	19.2858	-0.001083	0.00640213	0.306799	0.007803	0.136818	0.19569	0.9206	0.00475237	0.00036	0.393801	0.00602041	0.00872347	0.15771	0.000976996	0.00603712	0.003797	0.00343241
Fertilizer 1	16	29.4424	-0.001531	0.000163213	0.009659	-0.003892	0.124112	0.226791	0.9477	0.00111611	0.000917	0.527958	0.00560591	0.00880285	0.00475309	0.00382796	0.0139695	0.00218	0.0107329
Fertilizer 1	16	20.3876	-0.00115	0.00361306	0.002847	-0.000495	0.183832	0.180265	0.9382	0.00800855	0.005868	0.46924	0.00748127	0.00842875	0.00763979	0.0060942	0.00551344	0.005554	0.00537099
Fertilizer 1	16	29.5521	-0.001531	-0.000231007	0.250602	-0.005895	0.124112	0.226791	0.9666	0.00541582	0.000308	0.527958	0.00288683	0.00880285	0.128439	0.00454286	0.00124338	0.007982	0.00738661
Fertilizer 1	16	17.5521	-0.00115	0.0036311	0.236616	-0.000919	0.183832	0.180265	0.9666	0.0134176	0.004095	0.46924	-0.000993181	0.0120902	0.121893	-0.00600057	-0.00183643	0.008694	0.0176245
Fertilizer 1	16	29.5521	-0.001194	0.00269277	0.270999	0.003375	0.120818	0.202426	0.9666	0.00790236	0.002085	0.387475	-0.00481047	0.00877668	0.132813	-0.00256095	0.00283932	0.01198	0.0111935
Fertilizer 1	16	29.7166	-0.001367	0.00849864	0.256063	-0.001074	0.121318	0.208604	0.995	-0.000745747	-0.000489	0.42399	0.000620228	0.0087131	0.124628	-0.00220035	0.00410841	0.013522	0.00470976
Fertilizer 1	34	56.0832	-0.001696	0.000204292	0.212824	-0.005139	0.168545	0.21935	1.9224	0.00509096	0.004272	0.630773	0.00425164	0.00837838	0.109342	-0.00474251	0.0100291	0.011128	0.0122743
Fertilizer 1	34	56.0832	-0.002285	0.000939027	0.124448	-0.003166	0.172891	0.206914	1.9224	0.00240566	0.004552	0.596504	0.0102465	0.0065	0.0628534	0.00673125	0.0115479	0.011684	0.0140681
Fertilizer 1	34	56.0832	-0.001194	0.00964236	0.007387	-0.001273	0.120818	0.202426	1.9224	0.0080916	0.001619	0.387475	-0.000714802	0.0175457	-0.00429887	0.00361601	0.0104335	0.013173	-0.000476081
Fertilizer 1	34	56.2399	-0.000496	0.0100295	0.30078	0.013609	0.103151	0.154347	1.9495	0.0143924	0.009059	0.078589	0.00414681	0.0116221	0.148029	0.00375227	0.0152972	0.014778	0.0105964
Fertilizer 1	34	56.2399	-0.001531	0.00497763	0.250602	-0.002343	0.124112	0.226791	1.9495	0.00657664	0.002854	0.527958	0.0106836	0.00542383	0.128429	-0.00390376	0.0110021	0.013875	0.0083402
Fertilizer 1	34	56.6395	-0.001031	-0.00272421	0.259225	0.00604	0.108436	0.199564	2.0185	0.01581	0.003967	0.337527	-0.00362403	0.00893938	0.128669	0.00117005	0.013358	0.011237	0.0101405
Fertilizer 1	34	56.6395	-0.001367	0.00580945	0.011194	0.003711	0.121318	0.208604	2.0185	0.00586927	0.005965	0.42399	-0.00120038	0.0087131	0.0144396	0.000316323	0.0169766	0.013305	0.00656448
Fertilizer 1	34	56.6395	-0.001531	0.00706153	0.01467	0.002333	0.124112	0.226791	2.0185	0.00679183	0.001299	0.527958	-0.00602355	0.00880285	0.00480232	0.00972474	0.00521846	0.012457	0.00542383
Fertilizer 1	34	56.804	-0.001194	0.0144057	0.270999	-0.012006	0.120818	0.202426	2.0469	0.00843804	0.00522	0.387475	-0.00613668	0.0185352	0.139719	0.00180071	0.00762222	0.013954	0.00212545
Fertilizer 1	34	56.804	-0.001367	0.00774605	0.256063	0.00053	0.121318	0.208604	2.0469	0.0167841	0.005887	0.42399	-0.000771557	0.0124783	0.124176	0.0044438	0.0043123	0.014711	0.010546
Fertilizer 1	45	47.2081	-0.000496	0.00558684	0.014068	0.004206	0.103151	0.154347	3.8448	0.00935624	0.017506	0.078589	-0.00470035	0.0075	0.0142716	-0.000874011	0.0187768	0.016616	0.00923482
Fertilizer 1	45	87.2081	-0.001031	0.00942471	0.008215	0.00011	0.108436	0.199564	3.8448	0.0236036	0.007474	0.337527	0.0115523	0.00901945	-0.0093935	0.0092699	0.0299085	0.012682	0.00893938
Fertilizer 1	45	67.3648	-0.001031	0.000368425	0.259225	0.010888	0.108436	0.199564	3.8718	0.0227837	0.011441	0.337527	0.00334826	0.00901945	0.125657	0.00554347	0.0228096	0.018691	0.00965863
Fertilizer 1	45	87.6782	-0.000496	-0.00101707	0.30078	-0.0082	0.103151	0.154347	3.926	0.0218745	0.009562	0.078589	-0.00803859	0.0075	0.15312	0.00226418	0.0242986	0.012173	0.00860217
Fertilizer 1	45	87.6782	-0.001696	0.0195771	0.017625	-0.004907	0.168545	0.21935	3.926	0.0160039	0.009241	0.630773	-0.000396364	0.015328	0.00865969	0.00649495	0.0214802	0.017528	0.00657894
Fertilizer 1	45	58.3206	-0.001613	0.00538706	0.236258	-0.004902	0.160796	0.223904	4.037	0.0248803	0.004214	0.626479	-0.000387996	0.0138193	0.120807	0.00929165	0.0225837	0.016033	0.00794253
Fertilizer 1	45	88.3206	-0.001083	0.00419286	0.306799	0.014083	0.136818	0.19569	4.037	0.0164443	0.012944	0.393801	-0.00160618	0.0120773	0.15267	0.00904561	0.0223794	0.018699	0.010128
Fertilizer 1	45	88.4851	-0.002285	0.00679178	0.012274	0.003519	0.172891	0.206914	4.0654	0.0230805	0.009204	0.596504	-0.00108164	0.011352	0.00660294	0.00490941	0.0132275	0.015449	0.0136332
Fertilizer 1	45	88.8142	-0.00115	0.00747051	0.236616	-0.002626	0.183832	0.180265	4.1223	0.0211814	0.008795	0.46924	0.00050302	0.0131637	0.112744	-0.00251094	0.0166993	0.010758	0.00953102
Fertilizer 1	45	88.8142	-0.001613	0.00523494	0.013092	0.012833	0.160796	0.223904	4.1223	0.0154361	0.009488	0.626479	-0.00318496	0.00856314	0.0100549	-0.00310268	0.0197756	0.018011	0.00938005
Fertilizer 1	65	112.692	-0.001696	0.0206062	0.212824	0.002038	0.168545	0.21935	4.7924	0.0319294	0.011701	0.630773	0.0132682	0.0107176	0.104478	0.00841833	0.0253106	0.017372	0.0129749
Fertilizer 1	65	92.6922	-0.001083	0.0089506	0.012683	0.007605	0.136818	0.19569	4.7924	0.0294864	0.010891	0.393801	-0.00479852	0.00872347	-0.00137614	-0.00296197	0.0214246	0.015106	0.00584036
Fertilizer 1	65	102.849	-0.002285	0.0137203	0.124448	0.009356	0.172891	0.206914	4.8195	0.0262455	0.008925	0.596504	-0.00704186	0.021806	0.0595118	-0.00059371	0.0236144	0.015667	0.0127321
Fertilizer 1	65	123.162	-0.00115	0.0115218	0.005207	0.002315	0.183832	0.180265	4.8736	0.0268626	0.009105	0.46924	0.00823722	0.00842875	0.0127453	-0.00839389	0.0274387	0.021596	0.0131637
Fertilizer 1	65	133.162	-0.001083	0.00920629	0.306799	0.008772	0.136818	0.19569	4.8736	0.0272869	0.010979	0.393801	0.00255361	0.0112883	0.151299	0.00673275	0.0304935	0.014051	0.00993265
Fertilizer 1	65	114.079	-0.001613	0.00373421	0.236258	0.002463	0.160796	0.223904	5.032	0.0199392	0.01066	0.626479	0.00478047	0.00856314	0.121488	0.00683955	0.0295216	0.019071	0.00284692
Fertilizer 1	65	104.079	-0.001531	0.0164248	0.250602	0.003383	0.124112	0.226791	5.032	0.0156045	0.012367	0.527958	0.00108155	0.0114899	0.131942	0.00659367	0.0307852	0.021868	0.000556201
Fertilizer 1	65	114.243	-0.00115	0.00326916	0.236616	-0.001258	0.183832	0.180265	5.0605	0.021919	0.011489	0.46924	0.00310791	0.00842875	0.122567	0.0102182	0.0219613	0.014575	0.00775935
Fertilizer 1	65	74.5725	-0.001194	-0.00631137	0.270999	0.003467	0.120818	0.202426	5.1173	0.0344246	0.011086	0.387475	0.00340558	0.00877668	0.125785	0.0106049	0.0224636	0.017983	0.0124153
Fertilizer 1	65	114.573	-0.001367	0.00716741	0.256063	0.009644	0.121318	0.208604	5.1173	0.0301222	0.011278	0.42399	0.00909183	0.0171106	0.130578	0.0031193	0.0318007	0.022964	0.0126833
Fertilizer 1	90	142.923	-0.001696	0.0174113	0.212824	-1.3e-05	0.168545	0.21935	5.5235	0.0329034	0.014047	0.630773	0.00464229	0.0152515	0.100464	0.00675022	0.0303588	0.017072	0.0102744
Fertilizer 1	90	132.923	-0.002285	0.0121395	0.124448	0.004209	0.172891	0.206914	5.5235	0.0173448	0.012216	0.596504	0.000977515	0.0104704	0.0623655	-0.0015704	0.0291223	0.020739	0.00466476
Fertilizer 1	90	133.706	-0.001194	0.0162559	0.000556	0.00791	0.120818	0.202426	5.6588	0.0271816	0.014955	0.387475	0.0128617	0.0250255	0.000286034	0.0066099	0.0260977	0.022465	0.0112975
Fertilizer 1	90	133.863	-0.001367	0.000761625	0.012415	0.012499	0.121318	0.208604	5.6859	0.0317965	0.015605	0.42399	0.0117478	0.0146849	-0.00456642	0.00442903	0.0359463	0.02146	0.01181
Fertilizer 1	90	134.176	-0.000496	0.0171544	0.30078	0.004916	0.103151	0.154347	5.7401	0.0361687	0.013771	0.078589	-0.00367006	0.0330148	0.148659	0.00210364	0.028859	0.024612	0.0082147
Fertilizer 1	90	84.5211	-0.001696	-0.0033752	0.007759	0.011386	0.0477204	0.21935	5.7996	0.034539	0.015182	0.630773	0.0150026	0.00901945	0.0025078	0.00788626	0.0230479	0.025904	0.0107176
Fertilizer 1	90	74.5211	-0.001031	0.0167509	0.259225	0.002655	0.108436	0.199564	5.7996	0.0253632	0.014936	0.337527	0.00516179	0.0189859	0.124825	0.00355023	0.0351973	0.024553	0.0146703
Fertilizer 1	90	95.3437	-0.002285	0.0087782	0.010274	0.009796	0.027583	0.206914	5.9418	0.0393037	0.011716	0.596504	0.000961466	0.018425	0.00276115	0.000885883	0.0274047	0.02382	0.021806
Fertilizer 1	90	145.508	-0.001083	0.00786293	0.306799	0.013023	0.136818	0.19569	5.9702	0.0267731	0.018072	0.393801	-0.00191294	0.0174163	0.151938	0.00879519	0.0317121	0.027326	0.0130924
Fertilizer 1	90	125.837	-0.001613	0.0130666	0.236258	0.009019	0.160796	0.223904	6.0271	0.030107	0.015412	0.626479	0.00491831	0.0331418	0.113154	-0.0122244	0.0365216	0.027278	0.00520738
Fertilizer 2	16	18.659	-0.001031	0.00438761	0.259225	0.00117	0.108436	0.199564	0.3123	-0.000528905	0.005073	0.337527	0.00954924	0.0075	0.126939	0.0103775	0.00046034	0.036315	0.00235705
Fertilizer 2	16	28.8157	-0.000496	0.00817242	0.30078	-0.008018	0.103151	0.154347	0.3394	-0.00744285	0.002137	0.078589	0.0104924	0.00901945	0.155856	0.00310423	0.00231719	0.034341	0.0220676
Fertilizer 2	16	18.9724	-0.001531	0.0135145	0.250602	0.002172	0.124112	0.226791	0.3664	0.00260851	-0.000552	0.527958	0.0125944	0.00880285	0.123046	-0.00577116	0.00345927	0.033385	0.0208838
Fertilizer 2	16	28.9724	-0.001367	0.00660036	0.256063	0.000792	0.121318	0.208604	0.3664	-0.00412415	0.000439	0.42399	0.0012817	0.00877668	0.119767	0.0013669	-0.00604419	0.03165	0.0207648
Fertilizer 2	16	19.1291	-0.001194	-0.00431213	0.270999	-0.00194	0.120818	0.202426	0.3935	0.00451182	-0.002789	0.387475	0.00958238	0.00356756	0.139265	-0.000330754	0.00218157	0.033662	0.023593
Fertilizer 2	16	18.894	-0.001031	-0.00329607	0.108436	0.012082	0.0342113	0.199564	0.3279	0.00288657	0.002376	0.337527	-0.00482788	0.00510102	0.0474422	0.000835694	0.00155818	0.035998	0.0152515
Fertilizer 2	16	20.0586	-0.000496	0.0047269	0.004665	0.00295	0.0747697	0.154347	0.3563	0.00214832	4.2e-05	0.078589	0.0140202	0.00429026	-0.00838566	0.00492397	0.00608793	0.036586	0.0104704
Fertilizer 2	16	29.2231	-0.001613	0.00548902	0.236258	-0.005022	0.160796	0.223904	0.3847	0.000762999	-0.001216	0.626479	0.010655	0.00347949	0.123957	0.00688715	0.00871595	0.036765	0.0237019
Fertilizer 2	16	17.2231	-0.001083	-0.000275564	0.306799	-0.002294	0.136818	0.19569	0.3847	0.00208377	0.002068	0.393801	0.00943506	0.00266873	0.153492	-0.00414021	0.00273855	0.032735	0.00706686
Fertilizer 2	16	17.3876	-0.00115	-0.00283799	0.236616	-0.002866	0.183832	0.180265	0.4132	-0.00631917	-0.002463	0.46924	0.00770539	0.00185797	0.129247	0.0183042	0.000297788	0.036943	0.0208032
Fertilizer 2	34	8.659	-0.001696	-0.00197842	0.212824	0.005678	0.168545	0.21935	0.5477	0.00174665	0.000102	0.630773	0.00422578	0.0010472	0.111018	0.00684133	-0.00401293	0.035248	0.00792344
Fertilizer 2	34	8.81568	-0.002285	0.0115298	0.124448	-0.001109	0.172891	0.206914	0.5477	0.00440488	0.004265	0.596504	0.0166364	0.000236439	0.0654942	0.00474567	0.0106303	0.031632	0.0181308
Fertilizer 2	34	18.9724	-0.001083	-0.00397895	0.306799	-0.001795	0.0153547	0.19569	0.5101	0.00352579	-0.002567	0.393801	0.00723399	-0.000574324	0.1507	0.00369353	0.0117263	0.038861	0.0245981
Fertilizer 2	34	7	-0.001613	-0.000939571	0.236258	2.2e-05	0.0752471	0.223904	0.135	0.00440344	-0.000572	0.626479	-0.00184861	-0.00138509	0.119335	0.00511748	0.000257889	0.036726	0.018425
Fertilizer 2	34	5	-0.001531	-0.00310474	0.250602	-0.004261	0.0450006	0.226791	0.125	-0.00200275	0.006625	0.527958	0.00379224	-0.00219585	0.123751	0.00850141	0.00103307	0.039372	0.0250255
Fertilizer 2	34	3	-0.001194	-0.00470607	0.270999	0.003064	0.0250207	0.202426	0.115	-0.00604598	0.001645	0.387475	0.00519443	-0.00300661	0.138229	-0.00100825	-0.00436953	0.039029	0.0330148
Fertilizer 2	34	9	-0.001031	-0.0129761	0.259225	0.013173	0.108436	0.199564	0.145	-0.00255696	0.000252	0.337527	0.00422078	-0.00381738	0.125772	0.00562405	0.00156484	0.046348	0.0222692
Fertilizer 2	34	4	-0.001367	-0.00276459	0.256063	-0.010877	0.0793227	0.208604	0.12	0.00228039	-0.002431	0.42399	0.015446	-0.00462814	0.122848	0.0177059	0.0089019	0.038436	0.0146849
Fertilizer 2	34	3	-0.000496	-0.00406223	0.30078	0.001856	0.103151	0.154347	0.115	-0.000264445	0.005362	0.078589	0.0034759	-0.00543891	0.142229	0.0044506	0.000367941	0.040857	0.0201994
Fertilizer 2	34	6	-0.001531	-0.00960854	0.250602	-0.006259	0.124112	0.226791	0.13	-0.001822	0.002831	0.527958	0.0126178	-0.00624967	0.128173	0.00624907	-0.0034461	0.040034	0.0277574
Fertilizer 2	45	5	-0.00115	-0.00883299	0.236616	-0.003497	0.0617746	0.180265	0.125	-0.00197763	0.001894	0.46924	0.00551358	-0.00706043	0.117602	0.00685665	0.00757333	0.045224	0.0331418
Fertilizer 2	45	7	-0.001367	-0.00301094	0.256063	-0.000582	0.121318	0.208604	0.135	0.00494039	-0.001323	0.42399	0.00677054	-0.0078712	0.126722	0.0042984	-0.0139542	0.042393	0.0295091
Fertilizer 2	45	9	-0.001194	-0.0150632	0.270999	-0.004018	0.120818	0.202426	0.145	0.00407549	0.002361	0.387475	0.000784959	-0.00868196	0.128935	0.00782045	-0.000305015	0.046972	0.0253281
Fertilizer 2	45	3	-0.000496	-0.00373203	0.30078	-0.003954	0.0747697	0.154347	0.115	-0.000838961	-0.003821	0.078589	0.00539492	-0.00949272	0.142772	0.00090717	0.00626319	0.046239	0.0257327
Fertilizer 2	45	2	-0.001696	-0.00119788	0.212824	0.01146	0.0477204	0.21935	0.11	0.00646108	0.00378	0.630773	-0.00354256	-0.0103035	0.102877	0.0116473	-0.00578982	0.044194	0.0232516
Fertilizer 2	45	3	-0.001031	-0.00194135	0.259225	-0.001773	0.0342113	0.199564	0.115	-0.000886062	-0.006194	0.337527	0.0113555	-0.0111142	0.131224	-0.00264994	-0.000704881	0.04365	0.0321949
Fertilizer 2	45	5	-0.002285	0.0010906	0.124448	-0.000108	0.027583	0.206914	0.125	-0.00774654	-0.001985	0.596504	0.00530327	-0.011925	0.0614261	0.00205658	-0.00129683	0.041948	0.0135847
Fertilizer 2	45	8	-0.001083	-0.00501587	0.306799	0.007296	0.136818	0.19569	0.14	0.00223953	0.000733	0.393801	0.0157694	-0.0127358	0.155507	0.000215263	0.00318654	0.04366	0.0374477
Fertilizer 2	45	4	-0.001613	-0.0108331	0.236258	0.006521	0.160796	0.223904	0.12	0.010219	0.001771	0.626479	0.00736108	-0.0135465	0.121351	-0.00356362	0.00206677	0.050271	0.0197953
Fertilizer 2	45	7	-0.00115	-0.00564674	0.236616	0.007944	0.183832	0.180265	0.135	0.00439596	0.000113	0.46924	0.00702022	-0.0143573	0.121254	0.0133579	0.000726701	0.045308	0.0167387
Fertilizer 2	65	2	-0.001696	-0.00712315	0.212824	0.003109	0.168545	0.21935	0.11	0.00908301	-0.00244	0.630773	0.00947066	-0.0151681	0.104938	0.011381	0.00288317	0.048095	0.0232101
Fertilizer 2	65	3	-0.002285	-0.0115235	0.124448	0.005102	0.172891	0.206914	0.115	-0.00734388	0.000971	0.596504	0.00437692	-0.0159788	0.0617176	0.00462221	-0.00308377	0.044027	0.0285705
Fertilizer 2	65	8	-0.001083	-0.00319815	0.306799	0.007924	0.0153547	0.19569	0.14	0.0002807	-0.002306	0.393801	0.0148887	-0.0167896	0.153943	0.00681502	0.00109512	0.044724	0.0246683
Fertilizer 2	65	7	-0.001531	-0.00358274	0.250602	0.001639	0.0450006	0.226791	0.135	0.0006905	0.003644	0.527958	0.0055177	-0.0176004	0.120882	0.004863	-0.00083203	0.050532	0.0310128
Fertilizer 2	65	3	-0.001613	-0.00900106	0.236258	0.008864	0.0752471	0.223904	0.115	0.00788073	0.001175	0.626479	0.0114951	-0.0184111	0.112385	0.00859592	-0.00049352	0.042409	0.0398695
Fertilizer 2	65	2	-0.001194	0.00438388	0.270999	0.002849	0.0250207	0.202426	0.11	0.00187436	0.000703	0.387475	0.0131997	0.00818006	0.131558	0.000125532	-0.00228234	0.046608	0.0339773
Fertilizer 2	65	6	-0.001367	0.00765238	0.256063	0.000174	0.0793227	0.208604	0.13	0.000880216	0.000816	0.42399	0.00745891	0.00280685	0.118075	0.00530214	-0.00771454	0.044951	0.0245461
Fertilizer 2	65	3	-0.00115	0.00386796	0.236616	-0.004997	0.0617746	0.180265	0.115	0.00559814	0.002077	0.46924	0.00998907	0.00396352	0.115196	0.00943906	0.00194551	0.045361	0.0257292
Fertilizer 2	65	8	-0.000496	0.00781473	0.30078	-0.004124	0.103151	0.154347	0.14	0.0040999	0.001482	0.078589	0.0129643	0.00396352	0.151974	0.0103384	0.00384587	0.045833	0.0363134
Fertilizer 2	65	2	-0.001031	-0.0062851	0.259225	0.006733	0.108436	0.199564	0.11	-0.00040152	0.006207	0.337527	0.0155295	0.00396352	0.132444	0.00498918	0.00903332	0.053389	0.0308465
Fertilizer 2	90	6	-0.001531	-0.0039467	0.250602	-0.002372	0.124112	0.226791	0.13	-0.00456669	0.003679	0.527958	0.00986933	0.00880285	0.126007	0.0105049	-0.00325821	0.055434	0.0306673
Fertilizer 2	90	3	-0.001194	0.0075562	0.270999	-0.002878	0.120818	0.202426	0.115	0.00441651	0.000198	0.387475	0.0211795	0.00877668	0.138315	0.00335813	-0.00590313	0.051973	0.0169115
Fertilizer 2	90	4	-0.002285	0.00457501	0.124448	-0.004817	0.172891	0.206914	0.12	-0.00134341	0.006367	0.596504	0.00692424	0.00356756	0.0631344	0.0186785	0.00444204	0.050001	0.0296995
Fertilizer 2	90	3	-0.001696	0.0070115	0.212824	0.001398	0.168545	0.21935	0.115	0.00822446	-0.001528	0.630773	0.00995775	0.0168112	0.102297	0.00814511	-0.00309426	0.047481	0.0335244
Fertilizer 2	90	6	-0.001367	0.00441102	0.256063	0.001303	0.121318	0.208604	0.13	-0.000656564	-0.002005	0.42399	0.0127573	0.0087131	0.129426	0.00274702	-0.00261078	0.053966	0.0272162
Fertilizer 2	90	3	-0.001083	0.00312255	0.306799	0.006998	0.136818	0.19569	0.115	0.000312804	0.002428	0.393801	0.0144011	0.00872347	0.152083	0.000663668	0.0133564	0.056131	0.0286304
Fertilizer 2	90	4	-0.001613	0.000288466	0.236258	0.00449	0.160796	0.223904	0.12	0.00028529	0.003545	0.626479	0.0159461	0.0220552	0.117292	0.00111997	0.00780198	0.048583	0.0315112
Fertilizer 2	90	5	-0.00115	-0.00913213	0.236616	-0.011113	0.183832	0.180265	0.125	0.00905565	-0.004402	0.46924	0.0110158	0.00842875	0.120318	0.00253976	-0.0142936	0.056331	0.0250102
Fertilizer 2	90	3	-0.001696	0.0110003	0.212824	-0.002756	0.168545	0.21935	0.115	0.00108783	-0.002875	0.630773	0.0165282	0.0119736	0.106477	0.00114609	-0.00071284	0.058992	0.0344267
Fertilizer 2	90	2	-0.002285	-0.00597453	0.124448	0.004859	0.172891	0.206914	0.11	0.00377831	0.000198	0.596504	0.0079949	0.0065	0.0593746	0.00855222	0.000659121	0.050715	0.0285713
